# Supplementary material for: NKCC1 and KCC2 Chloride Transporters Have Different Membrane Dynamics on the Surface of Hippocampal Neurons
Source: Cells. 2023 Sep 26;12(19):2363. doi: 10.3390/cells12192363 (PMC10571912; doi:10.3390/cells12192363)
Supplement: Supplementary file 1 [file cells-12-02363-s001.zip]

Archive with 1 entries (1 files):
- cells-2596349-supplementary.pdf
